# Supplementary material for: Synergistic Antitumor Effects of Caerin Peptides and Dendritic Cell Vaccines in a 4T-1 Murine Breast Cancer Model
Source: Vaccines (Basel). 2025 May 28;13(6):577. doi: 10.3390/vaccines13060577 (PMC12197375; doi:10.3390/vaccines13060577)
Supplement: Supplementary file 1 [file vaccines-13-00577-s001.zip]

Archive with 1 entries (1 files):
- vaccines-3581023-supplementary.pdf
